# Supplementary material for: Mechanistic insights into Rottlerin’s inhibition of MrkH-mediated biofilm and capsule formation in Klebsiella pneumoniae
Source: BMC Microbiol. 2025 Dec 27;26:59. doi: 10.1186/s12866-025-04582-4 (PMC12849489; doi:10.1186/s12866-025-04582-4)
Supplement: Supplementary file 5 — Supplementary Material 5. (Table S5) [file 12866_2025_4582_MOESM5_ESM.xlsx]

## Sheet: Scores
Target name	Fit score	Name
2oh7	16.0238	Crystal Structure of Cypovirus Polyhedra
3ffv	15.9448	Protein syd
2cst	15.6553	Aspartate aminotransferase, cytoplasmic
2cqq	15.6044	DnaJ homolog subfamily C member 1
3dra	15.4782	Protein farnesyltransferase/geranylgeranyltransferase type-1 subunit alpha
2vre	14.5537	Delta(3,5)-Delta(2,4)-dienoyl-CoA isomerase, mitochondrial
1jqk	14.372	Carbon monoxide dehydrogenase
1w07	14.1756	Acyl-coenzyme A oxidase 1, peroxisomal
2ig7	13.804	Choline/ethanolamine kinase
2gqf	13.7442	Uncharacterized protein HI0933
3bx1	13.6523	Subtilisin Savinase
1jl2	13.4761	Ribonuclease HI
2gh8	13.4522	Capsid protein
1soj	13.4199	cGMP-inhibited 3,5-cyclic phosphodiesterase B
3fer	13.376	Filamin-B
2jz6	13.306	50S ribosomal protein L28
1w54	13.2497	Delta-aminolevulinic acid dehydratase
1xjv	13.2486	Protection of telomeres protein 1
1ggt	13.1418	Coagulation factor XIII A chain
1x65	13.121	Cold shock domain-containing protein E1
1u08	13.0067	Aminotransferase ybdL
2ayn	12.89	Ubiquitin carboxyl-terminal hydrolase 14
2h63	12.6129	Biliverdin reductase A
2ibg	12.5867	Protein hedgehog
2p1q	12.5103	SKP1-like protein 1A
1ay5	12.4819	Aromatic-amino-acid aminotransferase
2rli	12.3906	Protein SCO2 homolog, mitochondrial
1oxy	12.389	Hemocyanin II
1yzh	12.387	tRNA (guanine-N(7)-)-methyltransferase
2jtk	12.2986	Dickkopf-related protein 2
2g18	12.2549	Phycocyanobili
1qi9	12.2426	Vanadium haloperoxidase
1jk0	12.2071	Ribonucleoside-diphosphate reductase small chain 1
3b8c	12.2038	ATPase 2, plasma membrane-type
2p0r	12.1848	Calpain-9
1xqp	12.1797	N-glycosylase/DNA lyase
1odh	12.0558	Chorion-specific transcription factor GCMa
1swd	12.0043	Streptavidin
2hjs	11.6117	USG-1 protein homolog
1q78	11.5945	Poly(A) polymerase alpha
1hm9	11.5117	Bifunctional protein glmU
1d6v	11.4866	Ig gamma-1 chain C region
1rks	11.4464	Ribokinase
1aih	11.429	Integrase
1exv	11.376	Glycogen phosphorylase, liver form
1ovq	11.3538	Putative Holliday junction resolvase
1u1k	11.3408	Heterogeneous nuclear ribonucleoprotein A1
1y1u	11.2774	Signal transducer and activator of transcription 5A
1hc1	11.2716	Hemocyanin A chain
1ivx	11.2311	Phenylethylamine oxidase
2gfq	11.2193	D-tyrosyl-tRNA(Tyr) deacylase
1wp1	11.195	Outer membrane protein oprM
1qsa	11.1535	Soluble lytic murein transglycosylase precursor
3gwj	11.1075	Arylphorin
3epm	11.0971	Thiamine biosynthesis protein thiC
1bev	10.9535	Genome polyprotein
2qq8	10.9437	TBC1 domain family member 14
5EJL	10.8932	MrkH, transcription regulatory factor
1fiz	10.7058	Acrosin
1dus	10.7001	Protein MJ0882
2qxl	10.6994	Heat shock protein homolog SSE1
3bg0	10.6751	Protein SEC13 homolog
3fqd	10.6385	5-3 exoribonuclease 2
1ahs	10.5428	Core protein VP7
1w36	10.4754	Exodeoxyribonuclease V gamma chain
2f4m	10.4312	Peptide-N(4)-(N-acetyl-beta-glucosaminyl)asparagine amidase
1k3v	10.4056	Coat protein VP1
2o3a	10.3891	tRNA ribose 2-O-methyltransferase aTrm56
1xpo	10.3843	Transcription termination factor rho
1vmd	10.3494	Methylglyoxal synthase
1tu9	10.2664	Hypothetical protein
1n2l	10.2088	Arylsulfatase A
2da7	10.2071	Zinc finger E-box-binding homeobox 2
1vyh	10.1631	Platelet-activating factor acetylhydrolase IB subunit beta
2a5h	10.1559	L-lysine 2,3-aminomutase
3glb	10.1427	HTH-type transcriptional regulator catM
2j47	10.1381	O-GlcNAcase BT_4395
1qib	10.0976	72 kDa type IV collagenase
1d7c	10.0331	Cellobiose dehydrogenase
2pa6	9.93264	Enolase
1nhy	9.9093	Elongation factor 1-gamma 1
2qtv	9.89439	Protein transport protein SEC23
2p4b	9.89373	Sigma-E factor regulatory protein rseB
1iv8	9.84311	Glycosyltrehalose-producing enzyme
3etu	9.80066	Protein transport protein DSL1
1nvm	9.78315	4-hydroxy-2-oxovalerate aldolase
1zwj	9.69662	Probable galactose-1-phosphate uridyl transferase
1tz7	9.66298	4-alpha-glucanotransferase
1rp8	9.66181	Alpha-amylase type A isozyme
2f2f	9.59636	Cytolethal distending toxin subunit A
1bq4	9.54169	Phosphoglycerate mutase 1
2coa	9.54083	Serine/threonine-protein kinase D2
1fsu	9.52079	Arylsulfatase B
1bcp	9.46695	Pertussis toxin subunit 1
2gb5	9.45202	NADH pyrophosphatase
1k8d	9.37423	H-2 class I histocompatibility antigen, Q7 alpha chain
2epi	9.34051	UPF0045 protein MJ1052
2qi2	9.30699	Protein pelota homolog
3g3o	9.22851	Vacuolar transporter chaperone 2
2cpt	9.19861	Vacuolar protein sorting-associated protein 4B
3din	9.18587	Protein translocase subunit secA
1z56	9.1736	Ligase-interacting factor 1
2o3j	9.15125	UDP-glucose 6-dehydrogenase
2a8e	9.12515	UPF0637 protein yktB
1asq	9.06317	L-ascorbate oxidase
1pvn	9.03069	Inosine-5-monophosphate dehydrogenase
1omw	9.00984	Beta-adrenergic receptor kinase 1
2w96	8.95106	G1/S-specific cyclin-D1
1tg6	8.94564	Putative ATP-dependent Clp protease proteolytic subunit, mitochondrial
2z3x	8.89559	Small, acid-soluble spore protein C
2qxx	8.8062	Deoxycytidine triphosphate deaminase
2in5	8.80288	Uncharacterized lipoprotein gfcB
1e0y	8.75896	Vanillyl-alcohol oxidase
2dl8	8.73038	SLIT-ROBO Rho GTPase-activating protein 2
1wi5	8.73012	Protein RRP5 homolog
1puj	8.71242	Ribosome biogenesis GTPase A
1rpa	8.69508	Prostatic acid phosphatase
1b49	8.66044	Deoxycytidylate 5-hydroxymethyltransferase
2raj	8.623	Sorting nexin-9
1j5s	8.54966	Uronate isomerase
1uyq	8.53909	Beta-glucosidase A
1xjt	8.43641	Lysozyme
2doe	8.39561	Transcription elongation regulator 1
1zpu	8.3566	Iron transport multicopper oxidase FET3
2nmp	8.26428	Cystathionine gamma-lyase
2gv0	8.25769	Lysozyme C
1tez	8.24665	Deoxyribodipyrimidine photo-lyase
3d47	8.19702	L-rhamnonate dehydratase
2pom	8.15474	Mitogen-activated protein kinase kinase kinase 7-interacting protein 1
2cjf	8.14704	3-dehydroquinate dehydratase
1iqc	8.10225	Cytochrome c551 peroxidase
1ws1	8.0606	Peptide deformylase 1
1hyg	8.05379	Malate dehydrogenase
1xjs	8.05369	NifU-like protein
2vlg	8.04271	Sporulation kinase A
2qkd	7.992	Zinc finger protein ZPR1
2fxt	7.90494	Mitochondrial import inner membrane translocase subunit TIM44
2jpe	7.88709	Nuclear inhibitor of protein phosphatase 1
1to3	7.83987	Uncharacterized aldolase yihT
2q0j	7.83139	Uncharacterized protein PA1000
1l3g	7.8282	Transcription factor MBP1
1qcb	7.7746	Heat-labile enterotoxin IIB, B chain
1n46	7.74731	Thyroid hormone receptor beta
1zag	7.72522	Zinc-alpha-2-glycoprotein
1uld	7.70193	Galectin-2
2rmr	7.62895	Paired amphipathic helix protein Sin3a
2dme	7.6165	PHD finger protein 3
1tv5	7.58528	Dihydroorotate dehydrogenase homolog, mitochondrial
1t90	7.57905	Methylmalonate semialdehyde dehydrogenase [acylating]
1jfn	7.5394	Apolipoprotein(a)
2ohv	7.44151	Glutamate racemase
1si7	7.42423	tRNA pseudouridine synthase D
1s8i	7.36887	Phospholipase A2 homolog
3c72	7.30641	Geranylgeranyl transferase type-2 subunit alpha
2e+74	7.29167	Cytochrome b6
1yf6	7.22802	Reaction center protein H chain
1a5z	7.20993	L-lactate dehydrogenase
1wf8	7.14371	Neurabin-1
1zun	7.00193	Sulfate adenylyltransferase subunit 2
1vhd	6.96989	Alcohol dehydrogenase, iron-containing
3c7g	6.85886	Arabinoxylan arabinofuranohydrolase
1lwd	6.80654	Isocitrate dehydrogenase [NADP], mitochondrial
1wgp	6.80433	Probable cyclic nucleotide-gated ion channel 6
1nt2	6.69391	Fibrillarin-like rRNA/tRNA 2-O-methyltransferase
2rcv	6.67919	Superoxide dismutase [Mn]
2frx	6.65079	Ribosomal RNA small subunit methyltransferase F
1yf2	6.59929	Type-1 restriction enzyme MjaXIP specificity protein
1lki	6.59859	Leukemia inhibitory factor
2zxh	6.57196	tRNA uridine 5-carboxymethylaminomethyl modification enzyme mnmG
1uf2	6.4599	Major 114 kDa structural protein
2vr2	6.44451	Dihydropyrimidinase
1vz7	6.41143	Glutamate N-acetyltransferase 2
1jv1	6.39557	UDP-N-acetylhexosamine pyrophosphorylase
2o7c	6.34507	Methionine gamma-lyase
1hj1	6.32693	Estrogen receptor beta
1twu	6.15337	Uncharacterized protein yycE
1ql6	6.11224	Phosphorylase b kinase gamma catalytic chain, skeletal muscle isoform
1xge	5.99961	Dihydroorotase
1jey	5.99776	ATP-dependent DNA helicase 2 subunit 1
1fe8	5.89907	von Willebrand factor
2j6h	5.87779	Glucosamine--fructose-6-phosphate aminotransferase [isomerizing]
1jw2	5.81938	Hemolysin expression-modulating protein
2bs3	5.6319	Fumarate reductase flavoprotein subunit
2avd	5.60296	Catechol-O-methyltransferase domain-containing protein 1
1txk	5.5257	Glucans biosynthesis protein G
1j3x	5.47927	High mobility group protein B2
1ta3	5.30607	Xylanase inhibitor protein 1
2d3w	5.23767	Probable ATP-dependent transporter sufC
2aff	5.08224	Antigen KI-67
1qgk	5.0773	Importin subunit beta-1
1oyw	5.07162	ATP-dependent DNA helicase recQ
1in7	4.97246	Holliday junction ATP-dependent DNA helicase ruvB
2oay	4.84065	Plasma protease C1 inhibitor
2fge	4.81399	Presequence protease 1, chloroplastic/mitochondrial
1qvf	4.66486	50S ribosomal protein L39e
1ho8	4.18138	V-type proton ATPase subunit H
1uh6	3.80688	Ubiquitin-like protein 5
1f5z	3.7759	N-acetylneuraminate lyase
1sjp	3.71669	60 kDa chaperonin 2
2k3r	3.54939	Ribonuclease P protein component 4
1jx1	3.4207	Chalcone--flavonone isomerase 1

## Sheet: Sheet1
2oh7
3ffv
2cst
2cqq
3dra
2vre
1jqk
1w07
2ig7
2gqf
3bx1
1jl2
2gh8
1soj
3fer
2jz6
1w54
1xjv
1ggt
1x65
1u08
2ayn
2h63
2ibg
2p1q
1ay5
2rli
1oxy
1yzh
2jtk
2g18
1qi9
1jk0
3b8c
2p0r
1xqp
1odh
1swd
2hjs
1q78
1hm9
1d6v
1rks
1aih
1exv
1ovq
1u1k
1y1u
1hc1
1ivx
2gfq
1wp1
1qsa
3gwj
3epm
1bev
2qq8
1s5a
1fiz
1dus
2qxl
3bg0
3fqd
1ahs
1w36
2f4m
1k3v
2o3a
1xpo
1vmd
1tu9
1n2l
2da7
1vyh
2a5h
3glb
2j47
1qib
1d7c
2pa6
1nhy
2qtv
2p4b
1iv8
3etu
1nvm
1zwj
1tz7
1rp8
2f2f
1bq4
2coa
1fsu
1bcp
2gb5
1k8d
2epi
2qi2
3g3o
2cpt
3din
1z56
2o3j
2a8e
1asq
1pvn
1omw
2w96
1tg6
2z3x
2qxx
2in5
1e0y
2dl8
1wi5
1puj
1rpa
1b49
2raj
1j5s
1uyq
1xjt
2doe
1zpu
2nmp
2gv0
1tez
3d47
2pom
2cjf
1iqc
1ws1
1hyg
1xjs
2vlg
2qkd
2fxt
2jpe
1to3
2q0j
1l3g
1qcb
1n46
1zag
1uld
2rmr
2dme
1tv5
1t90
1jfn
2ohv
1si7
1s8i
3c72
2e+74
1yf6
1a5z
1wf8
1zun
1vhd
3c7g
1lwd
1wgp
1nt2
2rcv
2frx
1yf2
1lki
2zxh
1uf2
2vr2
1vz7
1jv1
2o7c
1hj1
1twu
1ql6
1xge
1jey
1fe8
2j6h
1jw2
2bs3
2avd
1txk
1j3x
1ta3
2d3w
2aff
1qgk
1oyw
1in7
2oay
2fge
1qvf
1ho8
1uh6
1f5z
1sjp
2k3r
1jx1
